# Supplementary material for: Molecular Fingerprints of Iron Parameters among a Population-Based Sample
Source: Nutrients. 2018 Nov 19;10(11):1800. doi: 10.3390/nu10111800 (PMC6266982; doi:10.3390/nu10111800)
Supplement: Supplementary file 1 [file nutrients-10-01800-s001.zip]

Archive with 3 entries (2 files):
- 1-nutrients-382033-supplementary-final/
- 1-nutrients-382033-supplementary-final/Supplement-1.docx
- 1-nutrients-382033-supplementary-final/Supplemental-2.xlsx
