# Supplementary material for: Molecular Fingerprints of Iron Parameters among a Population-Based Sample
Source: Nutrients. 2018 Nov 19;10(11):1800. doi: 10.3390/nu10111800 (PMC6266982; doi:10.3390/nu10111800)
Supplement: Supplementary file 1 [file nutrients-10-01800-s001.zip › 1-nutrients-382033-supplementary-final/Supplemental-2.xlsx]

## Sheet: Plasma
Table S1 Significantly associated plasma metabolites with at least one of the surrogates of iron metabolism
			Ferritin					Transferin					Myoglobin					Hemoglobin
			Men		Women			Men		Women			Men		Women			Men		Women
Metabolite	Class	Pathway Assignment	beta (stderr)	FDR	beta (stderr)	FDR		beta (stderr)	FDR	beta (stderr)	FDR		beta (stderr)	FDR	beta (stderr)	FDR		beta (stderr)	FDR	beta (stderr)	FDR
Asparagine	Amino Acid	Alanine and Aspartate Metabolism	-0.047 (0.042)	0.674864	-0.096 (0.036)	0.0726488		0.125 (0.135)	0.827668	0.103 (0.119)	0.717572		0.396 (0.119)	0.0345574	0.236 (0.112)	0.442413		0.116 (0.092)	0.740788	-0.270 (0.085)	0.0380842
N-acetylalanine	Amino Acid	Alanine and Aspartate Metabolism	-0.041 (0.037)	0.674864	-0.012 (0.037)	0.872258		0.230 (0.116)	0.611253	-0.071 (0.120)	0.824644		0.363 (0.104)	0.0298175	0.305 (0.114)	0.282615		0.223 (0.079)	0.114907	-0.016 (0.087)	0.950999
creatine	Amino Acid	Creatine Metabolism	-0.004 (0.038)	0.985325	0.025 (0.032)	0.682873		0.504 (0.119)	0.0173308	0.260 (0.104)	0.170629		-0.452 (0.107)	0.00584181	-0.038 (0.100)	0.926783		0.260 (0.082)	0.0596992	0.098 (0.076)	0.516294
Creatinine	Amino Acid	Creatine Metabolism	0.003 (0.033)	0.985325	0.026 (0.032)	0.668258		-0.013 (0.107)	0.992243	0.108 (0.104)	0.656967		0.583 (0.090)	2.04e-07	0.431 (0.094)	0.00398421		0.106 (0.072)	0.624855	0.159 (0.074)	0.208
5-oxoproline	Amino Acid	Glutathione Metabolism	-0.016 (0.041)	0.928502	0.012 (0.033)	0.861531		-0.184 (0.130)	0.730014	-0.117 (0.108)	0.637005		0.263 (0.116)	0.257452	0.199 (0.103)	0.452438		0.298 (0.088)	0.0319029	0.006 (0.079)	0.983069
betaine	Amino Acid	Glycine, Serine and Threonine Metabolism	0.048 (0.032)	0.516324	0.043 (0.032)	0.448501		-0.160 (0.101)	0.730014	-0.407 (0.101)	0.0104837		-0.016 (0.090)	0.937298	0.245 (0.098)	0.295989		-0.000 (0.069)	0.999319	0.063 (0.075)	0.678342
Threonine	Amino Acid	Glycine, Serine and Threonine Metabolism	-0.057 (0.038)	0.516324	-0.053 (0.038)	0.444905		0.117 (0.121)	0.827668	0.066 (0.126)	0.839684		0.317 (0.107)	0.0865744	-0.031 (0.120)	0.959663		0.184 (0.082)	0.274073	-0.298 (0.090)	0.029697
3-hydroxyisobutyrate	Amino Acid	Leucine, Isoleucine and Valine Metabolism	0.087 (0.039)	0.241681	0.158 (0.039)	0.00240567		-0.175 (0.124)	0.730014	-0.339 (0.128)	0.140856		0.047 (0.113)	0.870507	0.002 (0.123)	0.997204		0.085 (0.085)	0.792064	0.010 (0.093)	0.973409
3-methyl-2-oxobutyrate	Amino Acid	Leucine, Isoleucine and Valine Metabolism	0.134 (0.036)	0.031978	0.141 (0.036)	0.0030537		-0.159 (0.118)	0.730014	-0.111 (0.118)	0.684863		-0.057 (0.106)	0.827885	-0.319 (0.111)	0.282615		0.191 (0.080)	0.234331	0.299 (0.084)	0.0151191
4-methyl-2-oxopentanoate	Amino Acid	Leucine, Isoleucine and Valine Metabolism	0.096 (0.036)	0.127469	0.138 (0.032)	0.00135993		-0.030 (0.115)	0.97906	-0.017 (0.106)	0.956484		0.139 (0.102)	0.5595	-0.160 (0.100)	0.592557		0.219 (0.077)	0.114838	0.275 (0.076)	0.0126983
beta-hydroxyisovalerate	Amino Acid	Leucine, Isoleucine and Valine Metabolism	0.063 (0.041)	0.516324	0.112 (0.036)	0.0258923		-0.175 (0.131)	0.730014	-0.140 (0.118)	0.605125		0.047 (0.118)	0.871892	0.038 (0.112)	0.939529		0.049 (0.090)	0.936858	0.167 (0.085)	0.257793
Leucine	Amino Acid	Leucine, Isoleucine and Valine Metabolism	0.067 (0.038)	0.410324	0.077 (0.031)	0.0882896		-0.059 (0.121)	0.941289	0.042 (0.101)	0.874294		-0.055 (0.108)	0.832169	-0.012 (0.096)	0.984881		0.133 (0.082)	0.551104	0.287 (0.072)	0.00449375
tiglyl carnitine	Amino Acid	Leucine, Isoleucine and Valine Metabolism	0.046 (0.038)	0.649542	0.176 (0.040)	0.00102379		-0.010 (0.121)	0.992243	-0.253 (0.132)	0.365481		0.166 (0.108)	0.504476	0.204 (0.126)	0.580587		-0.020 (0.082)	0.985237	0.110 (0.097)	0.578495
Valine	Amino Acid	Leucine, Isoleucine and Valine Metabolism	0.099 (0.038)	0.15837	0.101 (0.035)	0.041363		-0.045 (0.124)	0.962415	-0.004 (0.116)	0.998394		-0.267 (0.110)	0.222197	-0.165 (0.109)	0.608062		0.124 (0.084)	0.624855	0.201 (0.082)	0.135127
glutarylcarnitine (C5)	Amino Acid	Lysine Metabolism	0.051 (0.040)	0.614219	0.110 (0.039)	0.0473888		0.040 (0.128)	0.967415	-0.096 (0.128)	0.768176		0.323 (0.113)	0.108594	0.177 (0.121)	0.642032		-0.030 (0.088)	0.958413	0.160 (0.092)	0.321774
2-aminobutyrate	Amino Acid	Methionine, Cysteine, SAM and Taurine Metabolism	-0.006 (0.041)	0.974357	0.124 (0.035)	0.00840496		0.170 (0.130)	0.730014	-0.048 (0.116)	0.874294		-0.089 (0.116)	0.737949	0.054 (0.110)	0.879651		0.060 (0.089)	0.895364	-0.005 (0.084)	0.991179
4-acetamidobutanoate	Amino Acid	Polyamine Metabolism	0.032 (0.037)	0.750239	0.046 (0.037)	0.496885		-0.031 (0.118)	0.97906	0.070 (0.122)	0.831745		0.026 (0.105)	0.916019	0.157 (0.115)	0.712107		0.037 (0.080)	0.946917	0.287 (0.087)	0.029697
lactate	Carbohydrate	Glycolysis, Gluconeogenesis, and Pyruvate Metabolism	0.064 (0.038)	0.448331	0.087 (0.040)	0.143273		0.175 (0.122)	0.730014	0.064 (0.130)	0.851954		-0.299 (0.109)	0.12948	-0.332 (0.123)	0.282615		0.299 (0.082)	0.0196639	0.517 (0.091)	6.92e-06
bilirubin (E,E)*	Cofactors and Vitamins	Hemoglobin and Porphyrin Metabolism	-0.041 (0.042)	0.703888	0.028 (0.040)	0.717383		0.205 (0.132)	0.730014	-0.015 (0.129)	0.97835		0.405 (0.117)	0.0298175	0.183 (0.124)	0.638626		-0.021 (0.090)	0.985985	0.126 (0.094)	0.489735
bilirubin (Z,Z)	Cofactors and Vitamins	Hemoglobin and Porphyrin Metabolism	-0.143 (0.046)	0.0781521	-0.020 (0.041)	0.808038		0.123 (0.155)	0.853572	0.076 (0.134)	0.831745		0.442 (0.128)	0.0309678	0.143 (0.128)	0.739393		-0.229 (0.099)	0.270335	-0.170 (0.097)	0.319887
biliverdin	Cofactors and Vitamins	Hemoglobin and Porphyrin Metabolism	0.022 (0.039)	0.873722	0.170 (0.036)	0.0002925		0.096 (0.124)	0.853572	-0.393 (0.118)	0.0452651		0.412 (0.111)	0.0151684	0.177 (0.114)	0.603425		0.407 (0.083)	0.00014918	0.446 (0.084)	1.95e-05
heme	Cofactors and Vitamins	Hemoglobin and Porphyrin Metabolism	0.010 (0.039)	0.963517	0.134 (0.037)	0.00734051		-0.038 (0.124)	0.968573	-0.180 (0.121)	0.504421		-0.228 (0.107)	0.308636	-0.001 (0.115)	0.997204		0.475 (0.084)	8.42e-06	0.503 (0.084)	3.23e-06
N1-Methyl-2-pyridone-5-carboxamide	Cofactors and Vitamins	Nicotinate and Nicotinamide Metabolism	0.037 (0.037)	0.703888	0.140 (0.038)	0.0064726		0.217 (0.118)	0.666483	-0.145 (0.126)	0.617583		0.080 (0.108)	0.751306	0.066 (0.120)	0.857261		-0.013 (0.081)	0.991134	0.149 (0.090)	0.348989
phosphate	Energy	Oxidative Phosphorylation	0.004 (0.038)	0.986769	-0.052 (0.037)	0.431929		-0.143 (0.119)	0.752848	0.136 (0.120)	0.625892		0.079 (0.107)	0.751879	-0.091 (0.114)	0.832927		-0.536 (0.077)	7.39e-09	-0.440 (0.085)	2.71e-05
citrate	Energy	TCA Cycle	-0.003 (0.039)	0.992534	-0.028 (0.035)	0.682873		-0.174 (0.123)	0.730014	0.113 (0.116)	0.669713		0.410 (0.109)	0.0151684	0.263 (0.109)	0.34431		0.083 (0.084)	0.799622	-0.088 (0.084)	0.599237
Carnitine	Lipid	Carnitine Metabolism	0.045 (0.036)	0.629154	0.092 (0.032)	0.0471604		0.114 (0.114)	0.826165	-0.028 (0.106)	0.936515		-0.286 (0.102)	0.109648	-0.101 (0.101)	0.791221		-0.089 (0.078)	0.762729	0.170 (0.077)	0.201298
butyrylcarnitine	Lipid	Fatty Acid Metabolism (also BCAA Metabolism)	0.035 (0.037)	0.734063	0.085 (0.037)	0.123472		0.097 (0.119)	0.853572	0.106 (0.121)	0.717572		-0.143 (0.106)	0.5595	-0.113 (0.116)	0.791221		0.024 (0.081)	0.972132	0.283 (0.087)	0.0303687
Acetylcarnitine	Lipid	Fatty Acid Metabolism(Acyl Carnitine)	0.001 (0.039)	0.999806	0.126 (0.033)	0.00554395		-0.005 (0.125)	0.992243	-0.130 (0.111)	0.605125		0.097 (0.111)	0.726951	0.022 (0.106)	0.969983		-0.080 (0.085)	0.823148	0.149 (0.080)	0.283582
cis-4-decenoyl carnitine	Lipid	Fatty Acid Metabolism(Acyl Carnitine)	0.006 (0.040)	0.974357	0.148 (0.037)	0.00257388		0.120 (0.128)	0.827668	0.100 (0.122)	0.732484		0.188 (0.115)	0.467672	0.234 (0.117)	0.448587		0.246 (0.086)	0.114369	0.265 (0.088)	0.0515549
Decenoylcarnitine	Lipid	Fatty Acid Metabolism(Acyl Carnitine)	0.011 (0.040)	0.961343	0.088 (0.036)	0.0962525		0.046 (0.131)	0.962415	-0.002 (0.118)	0.998922		0.212 (0.116)	0.406739	0.071 (0.113)	0.849543		0.038 (0.088)	0.946917	0.286 (0.085)	0.0247461
Dodecanoylcarnitine	Lipid	Fatty Acid Metabolism(Acyl Carnitine)	0.029 (0.041)	0.819082	0.067 (0.037)	0.257076		0.122 (0.131)	0.827668	0.121 (0.120)	0.662394		0.184 (0.117)	0.489773	0.065 (0.115)	0.855951		-0.064 (0.090)	0.879425	0.273 (0.087)	0.0419329
hexanoylcarnitine	Lipid	Fatty Acid Metabolism(Acyl Carnitine)	0.029 (0.037)	0.770584	0.152 (0.034)	0.00095204		0.057 (0.118)	0.94148	-0.006 (0.115)	0.989542		0.038 (0.107)	0.888175	0.019 (0.110)	0.970909		0.000 (0.081)	0.999319	0.301 (0.082)	0.0126983
octanoylcarnitine	Lipid	Fatty Acid Metabolism(Acyl Carnitine)	0.041 (0.039)	0.67896	0.152 (0.036)	0.00184593		-0.001 (0.124)	0.999705	0.027 (0.121)	0.936515		0.234 (0.111)	0.308636	0.095 (0.116)	0.827954		0.077 (0.085)	0.823148	0.391 (0.086)	0.00050414
10-heptadecenoate (17:1n7)	Lipid	Long Chain Fatty Acid	0.114 (0.037)	0.0781521	0.100 (0.033)	0.0300437		-0.018 (0.121)	0.992243	0.096 (0.108)	0.710711		0.089 (0.108)	0.735346	-0.011 (0.103)	0.984881		0.008 (0.083)	0.991134	0.172 (0.078)	0.201298
oleate (18:1n9)	Lipid	Long Chain Fatty Acid	0.066 (0.040)	0.464807	0.102 (0.034)	0.0325831		0.048 (0.130)	0.962415	0.080 (0.112)	0.785893		0.089 (0.115)	0.737904	-0.007 (0.107)	0.997204		0.076 (0.088)	0.823148	0.167 (0.081)	0.226524
palmitoleate (16:1n7)	Lipid	Long Chain Fatty Acid	0.045 (0.038)	0.65872	0.105 (0.032)	0.0153172		0.103 (0.122)	0.853572	0.115 (0.105)	0.634375		0.084 (0.108)	0.737904	-0.067 (0.100)	0.84944		0.010 (0.082)	0.991134	0.186 (0.076)	0.132831
1-arachidonoylglycerophosphoinositol*	Lipid	Lysolipid	0.081 (0.042)	0.338065	0.129 (0.035)	0.00695158		0.173 (0.134)	0.730014	0.148 (0.117)	0.581272		0.040 (0.120)	0.891411	-0.120 (0.112)	0.760814		0.111 (0.091)	0.754425	0.237 (0.084)	0.0757956
1-oleoylglycerophosphoethanolamine	Lipid	Lysolipid	-0.001 (0.041)	0.999806	-0.119 (0.036)	0.0153172		-0.117 (0.130)	0.829343	0.378 (0.117)	0.0504185		-0.140 (0.116)	0.603496	-0.007 (0.113)	0.997204		0.073 (0.089)	0.842955	-0.132 (0.086)	0.395785
2-arachidonoylglycerophosphocholine*	Lipid	Lysolipid	0.087 (0.048)	0.404139	0.148 (0.043)	0.0110565		0.039 (0.153)	0.97906	-0.387 (0.138)	0.113945		0.166 (0.137)	0.603496	-0.085 (0.154)	0.858514		0.137 (0.109)	0.740788	0.090 (0.101)	0.659674
lysoPC a C14:0	Lipid	Lysolipid	0.099 (0.040)	0.174226	-0.027 (0.038)	0.718988		0.161 (0.128)	0.731164	0.460 (0.122)	0.0201701		-0.133 (0.117)	0.631096	-0.219 (0.118)	0.478694		0.106 (0.087)	0.754425	0.086 (0.090)	0.639332
lysoPC a C16:0	Lipid	Lysolipid	0.096 (0.040)	0.212027	0.057 (0.037)	0.364563		0.168 (0.130)	0.730014	0.191 (0.122)	0.487215		-0.189 (0.119)	0.485838	-0.200 (0.116)	0.526712		0.213 (0.088)	0.234331	0.318 (0.087)	0.0126983
lysoPC a C20:4	Lipid	Lysolipid	0.152 (0.039)	0.0193516	0.141 (0.034)	0.00231168		-0.009 (0.126)	0.992243	-0.159 (0.115)	0.549218		-0.056 (0.114)	0.835459	-0.099 (0.108)	0.811184		0.075 (0.086)	0.823148	0.221 (0.082)	0.091629
lysoPC a C26:0	Lipid	Lysolipid	0.019 (0.044)	0.91508	0.097 (0.038)	0.0811811		0.020 (0.138)	0.992243	-0.125 (0.122)	0.658588		-0.036 (0.124)	0.908268	-0.267 (0.115)	0.390003		0.111 (0.094)	0.762729	0.287 (0.087)	0.029697
lysoPC a C26:1	Lipid	Lysolipid	0.070 (0.043)	0.466214	0.105 (0.037)	0.0498272		-0.020 (0.139)	0.992243	-0.164 (0.121)	0.56004		-0.168 (0.126)	0.565909	-0.075 (0.115)	0.849543		0.125 (0.095)	0.711186	0.144 (0.088)	0.351623
PC ae C36:4	Lipid	Phosphatidylcholine (PC) acyl-alkyl	0.131 (0.042)	0.0781521	0.169 (0.035)	0.0002318		-0.127 (0.135)	0.827668	-0.385 (0.116)	0.0452651		-0.240 (0.121)	0.353404	-0.227 (0.114)	0.448587		0.098 (0.092)	0.792064	0.128 (0.085)	0.400314
PC ae C36:5	Lipid	Phosphatidylcholine (PC) acyl-alkyl	0.094 (0.041)	0.235312	0.187 (0.035)	3.3e-05		-0.119 (0.132)	0.827668	-0.374 (0.117)	0.0504185		-0.114 (0.118)	0.686026	-0.146 (0.113)	0.717228		0.042 (0.090)	0.946917	0.187 (0.085)	0.207942
PC ae C38:4	Lipid	Phosphatidylcholine (PC) acyl-alkyl	0.095 (0.041)	0.221907	0.103 (0.036)	0.0471604		-0.192 (0.131)	0.730014	-0.322 (0.118)	0.131692		-0.152 (0.118)	0.58257	-0.173 (0.113)	0.608062		0.067 (0.090)	0.867231	0.096 (0.086)	0.5846
PC ae C38:5	Lipid	Phosphatidylcholine (PC) acyl-alkyl	0.113 (0.042)	0.127469	0.137 (0.035)	0.00394112		-0.142 (0.135)	0.80927	-0.416 (0.116)	0.0279095		-0.167 (0.122)	0.5595	-0.236 (0.112)	0.442413		0.096 (0.092)	0.792064	0.139 (0.085)	0.356287
PC ae C38:6	Lipid	Phosphatidylcholine (PC) acyl-alkyl	0.087 (0.041)	0.27541	0.119 (0.034)	0.0089187		-0.040 (0.131)	0.968573	-0.312 (0.110)	0.113374		-0.133 (0.117)	0.631658	-0.113 (0.106)	0.764039		0.067 (0.089)	0.867231	0.146 (0.081)	0.30243
PC ae C40:2	Lipid	Phosphatidylcholine (PC) acyl-alkyl	0.031 (0.041)	0.790201	0.129 (0.034)	0.00552005		-0.129 (0.130)	0.827668	-0.363 (0.112)	0.0504185		-0.069 (0.117)	0.818649	0.024 (0.108)	0.968707		-0.057 (0.089)	0.899032	0.114 (0.082)	0.454875
PC ae C40:3	Lipid	Phosphatidylcholine (PC) acyl-alkyl	0.042 (0.042)	0.703888	0.117 (0.035)	0.012507		-0.062 (0.132)	0.947231	-0.234 (0.114)	0.290106		-0.060 (0.120)	0.832169	0.021 (0.109)	0.970909		0.062 (0.091)	0.887899	0.135 (0.083)	0.356287
PC ae C42:5	Lipid	Phosphatidylcholine (PC) acyl-alkyl	0.012 (0.042)	0.961343	0.068 (0.035)	0.22442		-0.225 (0.133)	0.711854	-0.386 (0.115)	0.0452651		0.021 (0.120)	0.937298	0.034 (0.111)	0.951264		0.170 (0.091)	0.454908	0.101 (0.084)	0.551414
PC aa C32:1	Lipid	Phosphatidylcholine (PC) diacyl	0.046 (0.038)	0.649542	-0.004 (0.035)	0.954721		0.089 (0.122)	0.853572	0.369 (0.112)	0.0452651		-0.165 (0.109)	0.505061	-0.208 (0.107)	0.449287		-0.022 (0.083)	0.98328	0.047 (0.082)	0.797165
PC aa C34:3	Lipid	Phosphatidylcholine (PC) diacyl	0.022 (0.039)	0.868323	-0.068 (0.035)	0.212364		0.122 (0.125)	0.827668	0.415 (0.113)	0.023092		-0.257 (0.111)	0.240458	-0.137 (0.109)	0.717228		-0.105 (0.085)	0.740788	-0.086 (0.083)	0.599237
PC aa C34:4	Lipid	Phosphatidylcholine (PC) diacyl	0.127 (0.038)	0.0713254	-0.001 (0.036)	0.986895		0.177 (0.122)	0.730014	0.463 (0.115)	0.0104837		-0.185 (0.109)	0.44691	-0.198 (0.112)	0.507806		0.018 (0.083)	0.985985	0.041 (0.085)	0.832882
PC aa C36:0	Lipid	Phosphatidylcholine (PC) diacyl	0.054 (0.039)	0.586675	0.130 (0.035)	0.00606952		-0.032 (0.126)	0.97906	-0.339 (0.115)	0.0906561		-0.101 (0.113)	0.715745	-0.065 (0.111)	0.855951		0.003 (0.086)	0.991134	0.180 (0.084)	0.208
PC aa C36:4	Lipid	Phosphatidylcholine (PC) diacyl	0.127 (0.039)	0.0713254	0.127 (0.036)	0.00936225		0.045 (0.127)	0.962415	0.066 (0.120)	0.836785		-0.115 (0.114)	0.677944	-0.225 (0.114)	0.448587		0.030 (0.087)	0.958413	0.177 (0.086)	0.232941
PC aa C38:4	Lipid	Phosphatidylcholine (PC) diacyl	0.148 (0.039)	0.027771	0.138 (0.035)	0.00350028		-0.044 (0.127)	0.962415	-0.199 (0.116)	0.44674		-0.121 (0.114)	0.648949	-0.135 (0.111)	0.717228		0.059 (0.087)	0.895364	0.175 (0.084)	0.227135
adrenate (22:4n6)	Lipid	Polyunsaturated Fatty Acid (n3 and n6)	0.097 (0.041)	0.200936	0.144 (0.035)	0.00231168		0.013 (0.131)	0.992243	0.073 (0.117)	0.817212		0.043 (0.118)	0.885128	-0.079 (0.111)	0.848385		0.103 (0.089)	0.762729	0.321 (0.083)	0.0067244
arachidonate (20:4n6)	Lipid	Polyunsaturated Fatty Acid (n3 and n6)	0.186 (0.040)	0.00241631	0.151 (0.034)	0.00095204		-0.013 (0.130)	0.992243	-0.065 (0.113)	0.831745		0.000 (0.117)	0.999978	-0.084 (0.108)	0.84013		0.244 (0.088)	0.116684	0.254 (0.081)	0.0421486
dihomo-linoleate (20:2n6)	Lipid	Polyunsaturated Fatty Acid (n3 and n6)	0.053 (0.041)	0.614219	0.129 (0.035)	0.00606952		0.066 (0.132)	0.935832	0.087 (0.115)	0.766754		0.090 (0.117)	0.737904	-0.034 (0.110)	0.951264		0.035 (0.089)	0.954928	0.205 (0.083)	0.128897
dihomo-linolenate (20:3n3 or n6)	Lipid	Polyunsaturated Fatty Acid (n3 and n6)	0.108 (0.039)	0.127469	0.120 (0.036)	0.013525		0.097 (0.125)	0.853572	0.234 (0.117)	0.319515		0.004 (0.112)	0.980822	-0.118 (0.112)	0.765605		0.100 (0.085)	0.762729	0.254 (0.084)	0.0515549
docosadienoate (22:2n6)	Lipid	Polyunsaturated Fatty Acid (n3 and n6)	0.063 (0.041)	0.516324	0.135 (0.036)	0.00613348		0.155 (0.132)	0.756959	0.000 (0.121)	0.998922		0.041 (0.121)	0.891411	0.003 (0.116)	0.997204		0.090 (0.090)	0.792064	0.202 (0.087)	0.170884
docosapentaenoate (n3 DPA; 22:5n3)	Lipid	Polyunsaturated Fatty Acid (n3 and n6)	0.104 (0.038)	0.127469	0.111 (0.034)	0.0153172		-0.042 (0.123)	0.962415	0.024 (0.111)	0.937408		0.067 (0.111)	0.813698	0.019 (0.106)	0.970909		0.043 (0.084)	0.945668	0.174 (0.080)	0.208
taurolithocholate 3-sulfate	Lipid	Secondary Bile Acid Metabolism	-0.064 (0.043)	0.516324	-0.062 (0.041)	0.367974		0.335 (0.133)	0.386976	0.430 (0.129)	0.0452651		-0.248 (0.124)	0.352684	-0.307 (0.123)	0.304089		0.044 (0.092)	0.946917	-0.116 (0.098)	0.551414
SM (OH) C22:1	Lipid	sphingolipids	0.047 (0.042)	0.674864	0.109 (0.034)	0.0218172		-0.258 (0.131)	0.620818	-0.182 (0.113)	0.474881		0.053 (0.121)	0.866263	0.018 (0.108)	0.970909		-0.054 (0.091)	0.924319	0.164 (0.082)	0.246702
SM C16:1	Lipid	sphingolipids	0.063 (0.036)	0.435712	0.097 (0.033)	0.0380326		-0.269 (0.115)	0.496373	-0.365 (0.107)	0.0452651		-0.059 (0.103)	0.825048	0.083 (0.103)	0.828255		0.030 (0.079)	0.956875	0.221 (0.078)	0.0713786
SM C18:0	Lipid	sphingolipids	0.104 (0.038)	0.127469	0.105 (0.034)	0.0303269		-0.203 (0.121)	0.711854	-0.141 (0.113)	0.582661		-0.106 (0.109)	0.686026	-0.107 (0.108)	0.791221		0.026 (0.083)	0.970312	0.173 (0.082)	0.216424
SM C18:1	Lipid	sphingolipids	0.089 (0.038)	0.221907	0.101 (0.034)	0.0380326		-0.287 (0.122)	0.496373	-0.198 (0.112)	0.442943		-0.046 (0.110)	0.870507	0.175 (0.107)	0.580587		0.004 (0.084)	0.991134	0.071 (0.082)	0.664129
SM C24:0	Lipid	sphingolipids	0.024 (0.043)	0.880062	0.119 (0.037)	0.0199568		-0.077 (0.136)	0.907037	-0.196 (0.122)	0.474881		-0.138 (0.122)	0.632586	-0.096 (0.116)	0.827954		-0.042 (0.094)	0.946917	0.252 (0.088)	0.0713786
SM C24:1	Lipid	sphingolipids	0.012 (0.042)	0.961343	0.134 (0.036)	0.00624167		-0.120 (0.132)	0.827668	-0.248 (0.119)	0.285901		-0.180 (0.119)	0.505061	-0.066 (0.115)	0.855951		-0.068 (0.091)	0.870394	0.299 (0.086)	0.0193079
cortisol	Lipid	Steroid	0.096 (0.034)	0.127469	0.051 (0.034)	0.377513		0.005 (0.109)	0.992243	0.140 (0.111)	0.581272		-0.040 (0.098)	0.871892	-0.053 (0.106)	0.878261		0.255 (0.073)	0.0269788	0.087 (0.081)	0.594284
cortisone	Lipid	Steroid	0.099 (0.039)	0.172181	0.083 (0.036)	0.119883		0.177 (0.127)	0.730014	0.139 (0.118)	0.605125		-0.110 (0.114)	0.686026	-0.059 (0.112)	0.873081		0.296 (0.085)	0.0274225	0.169 (0.086)	0.257793
pseudouridine	Nucleotide	Pyrimidine Metabolism, Uracil containing	-0.110 (0.036)	0.0781521	-0.065 (0.030)	0.153411		0.146 (0.115)	0.730014	0.146 (0.099)	0.504421		0.345 (0.102)	0.0340224	0.234 (0.093)	0.293359		-0.004 (0.079)	0.991134	0.089 (0.072)	0.538199
N-acetylcarnosine	Peptide	Dipeptide Derivative	0.000 (0.037)	0.999806	0.042 (0.040)	0.564971		-0.166 (0.118)	0.730014	-0.118 (0.132)	0.710623		0.384 (0.102)	0.0151684	0.198 (0.110)	0.489291		0.232 (0.081)	0.114369	0.015 (0.089)	0.957034
DSGEGDFXAEGGGVR*	Peptide	Fibrinogen Cleavage Peptide	0.020 (0.041)	0.901298	0.119 (0.040)	0.0377009		0.128 (0.131)	0.827668	0.020 (0.132)	0.959254		-0.036 (0.118)	0.902233	-0.057 (0.122)	0.882736		0.266 (0.091)	0.10179	0.273 (0.093)	0.0619952
gamma-glutamylleucine	Peptide	Gamma-glutamyl Amino Acid	0.069 (0.030)	0.221907	0.091 (0.028)	0.0201351		-0.055 (0.095)	0.901865	-0.055 (0.093)	0.824644		0.147 (0.085)	0.443605	0.031 (0.089)	0.939529		0.095 (0.065)	0.624855	0.150 (0.067)	0.201298
gamma-glutamylvaline	Peptide	Gamma-glutamyl Amino Acid	0.085 (0.033)	0.148736	0.087 (0.030)	0.0394066		-0.001 (0.105)	0.999705	0.053 (0.098)	0.839497		-0.172 (0.094)	0.404266	-0.066 (0.094)	0.84944		0.117 (0.072)	0.539748	0.133 (0.071)	0.28266
3-hydroxyhippurate	Xenobiotics	Benzoate Metabolism	-0.000 (0.047)	0.999806	-0.119 (0.041)	0.0394754		-0.114 (0.152)	0.853572	0.090 (0.132)	0.794778		0.208 (0.142)	0.520638	0.059 (0.126)	0.884281		0.037 (0.105)	0.956875	-0.025 (0.095)	0.911756
7-methylxanthine	Xenobiotics	Xanthine Metabolism	-0.110 (0.043)	0.161893	-0.079 (0.040)	0.199702		0.132 (0.140)	0.827668	0.184 (0.134)	0.549218		0.411 (0.123)	0.0345574	0.201 (0.122)	0.579757		-0.035 (0.097)	0.956875	-0.065 (0.095)	0.74287
X - 02269	Unknown	Unknown	0.076 (0.037)	0.304411	0.133 (0.038)	0.00979892		-0.076 (0.119)	0.884688	-0.356 (0.124)	0.1057		0.058 (0.107)	0.827885	0.016 (0.119)	0.980732		0.130 (0.081)	0.551104	0.076 (0.091)	0.678546
X - 11315	Unknown	Unknown	-0.068 (0.036)	0.374399	0.042 (0.037)	0.538411		-0.005 (0.116)	0.992243	-0.259 (0.120)	0.246471		0.346 (0.103)	0.0345574	0.152 (0.115)	0.717228		-0.165 (0.079)	0.354444	-0.028 (0.088)	0.903424
X - 11372	Unknown	Unknown	0.095 (0.039)	0.189704	0.083 (0.032)	0.0792229		-0.060 (0.125)	0.94148	-0.252 (0.105)	0.196398		0.262 (0.111)	0.240213	0.203 (0.100)	0.448587		0.331 (0.084)	0.00734625	0.138 (0.076)	0.303139
X - 11378	Unknown	Unknown	0.080 (0.040)	0.313369	0.125 (0.036)	0.0117199		0.023 (0.128)	0.992243	-0.267 (0.120)	0.226207		0.190 (0.114)	0.45701	0.113 (0.115)	0.791221		0.379 (0.085)	0.00104336	0.241 (0.087)	0.0852838
X - 11441	Unknown	Unknown	0.082 (0.040)	0.304411	0.198 (0.035)	6.62e-06		-0.007 (0.128)	0.992243	-0.482 (0.115)	0.0104837		0.418 (0.112)	0.0151684	0.243 (0.112)	0.436332		0.460 (0.084)	1.75e-05	0.464 (0.082)	6.92e-06
X - 11442	Unknown	Unknown	0.068 (0.040)	0.440866	0.206 (0.035)	3.63e-06		0.008 (0.128)	0.992243	-0.482 (0.116)	0.0104837		0.428 (0.112)	0.0151684	0.216 (0.111)	0.450747		0.420 (0.085)	0.00014918	0.443 (0.083)	1.81e-05
X - 11469	Unknown	Unknown	0.080 (0.038)	0.284044	0.133 (0.037)	0.00798647		-0.010 (0.121)	0.992243	-0.291 (0.123)	0.207007		0.061 (0.108)	0.827581	0.087 (0.117)	0.847954		0.104 (0.082)	0.740209	0.068 (0.089)	0.71611
X - 11530	Unknown	Unknown	-0.024 (0.043)	0.880062	0.124 (0.040)	0.0254881		0.212 (0.139)	0.730014	-0.190 (0.130)	0.504421		0.373 (0.121)	0.0634791	0.111 (0.125)	0.816572		0.204 (0.093)	0.29741	0.371 (0.092)	0.00408596
X - 11727	Unknown	Unknown	0.159 (0.037)	0.00874106	0.089 (0.033)	0.0726488		-0.009 (0.122)	0.992243	0.035 (0.110)	0.906989		-0.131 (0.110)	0.606836	0.028 (0.105)	0.959663		-0.083 (0.083)	0.792064	-0.012 (0.080)	0.961206
X - 12100	Unknown	Unknown	-0.008 (0.039)	0.964994	0.073 (0.035)	0.176483		-0.050 (0.125)	0.962415	-0.093 (0.115)	0.74257		0.151 (0.111)	0.5595	0.203 (0.111)	0.478694		0.312 (0.083)	0.0135923	0.127 (0.085)	0.404646
X - 12104	Unknown	Unknown	0.032 (0.043)	0.792891	-0.027 (0.039)	0.731573		-0.006 (0.136)	0.992243	0.176 (0.132)	0.563682		0.392 (0.122)	0.0448118	0.383 (0.115)	0.18181		-0.105 (0.093)	0.762729	-0.231 (0.093)	0.12841
X - 12419	Unknown	Unknown	-0.011 (0.077)	0.974357	0.031 (0.077)	0.835883		-0.230 (0.223)	0.80927	-0.217 (0.245)	0.712918		0.288 (0.252)	0.631096	-0.241 (0.270)	0.816572		0.045 (0.174)	0.98328	0.566 (0.169)	0.029697
X - 13435	Unknown	Unknown	-0.027 (0.037)	0.790641	0.099 (0.033)	0.0325831		0.134 (0.117)	0.774611	-0.011 (0.108)	0.97835		0.298 (0.105)	0.108594	0.197 (0.103)	0.455939		0.064 (0.080)	0.844713	0.294 (0.077)	0.0075084
X - 15484	Unknown	Unknown	0.138 (0.058)	0.212027	0.063 (0.053)	0.51456		-0.128 (0.193)	0.879404	-0.036 (0.169)	0.938094		0.095 (0.175)	0.827885	-0.092 (0.144)	0.849543		0.476 (0.142)	0.0383045	0.130 (0.125)	0.599237
X - 16394	Unknown	Unknown	-0.003 (0.035)	0.986769	0.040 (0.031)	0.486935		-0.028 (0.111)	0.97906	-0.058 (0.103)	0.835818		0.506 (0.097)	9.95e-05	0.313 (0.096)	0.18181		0.009 (0.076)	0.991134	-0.016 (0.074)	0.935473
X - 16580	Unknown	Unknown	0.041 (0.045)	0.734063	0.112 (0.039)	0.0426109		0.011 (0.141)	0.992243	-0.152 (0.129)	0.605125		0.157 (0.123)	0.592018	0.236 (0.116)	0.448587		-0.087 (0.093)	0.823148	0.041 (0.091)	0.845219
X - 16934	Unknown	Unknown	-0.002 (0.041)	0.999806	0.177 (0.036)	0.00014381		0.194 (0.127)	0.730014	-0.373 (0.117)	0.0504185		0.408 (0.111)	0.0158555	0.178 (0.112)	0.592557		0.313 (0.089)	0.0255719	0.462 (0.084)	1.08e-05
X - 16946	Unknown	Unknown	0.027 (0.044)	0.852211	0.158 (0.039)	0.00257388		0.204 (0.141)	0.730014	-0.501 (0.127)	0.011233		0.398 (0.124)	0.0448118	-0.003 (0.118)	0.997204		0.260 (0.096)	0.12679	0.244 (0.093)	0.106898
X - 17357	Unknown	Unknown	0.086 (0.040)	0.268792	0.122 (0.041)	0.0377009		0.163 (0.127)	0.730014	0.001 (0.135)	0.998922		0.259 (0.112)	0.240458	0.129 (0.126)	0.785293		0.083 (0.089)	0.823148	0.163 (0.096)	0.333625
X - 18929	Unknown	Unknown	0.035 (0.041)	0.761673	0.128 (0.036)	0.00840496		-0.029 (0.133)	0.987657	-0.269 (0.119)	0.224234		0.272 (0.115)	0.240213	0.201 (0.114)	0.507806		0.421 (0.086)	0.00014918	0.342 (0.085)	0.00408596
X - 19132	Unknown	Unknown	0.120 (0.093)	0.615432	-0.033 (0.084)	0.839605		-0.624 (0.274)	0.524122	0.215 (0.304)	0.788215		0.816 (0.250)	0.0485036	0.233 (0.282)	0.827954		-0.078 (0.222)	0.956875	-0.257 (0.199)	0.520802
X - 19133	Unknown	Unknown	-0.000 (0.041)	0.999806	0.101 (0.042)	0.101757		0.194 (0.130)	0.730014	-0.308 (0.130)	0.207036		0.446 (0.112)	0.0133385	0.238 (0.126)	0.473039		0.186 (0.091)	0.363448	0.188 (0.098)	0.270851
